# Supplementary material for: Isobaric crosslinking mass spectrometry technology for studying conformational and structural changes in proteins and complexes
Source: eLife. 2024 Nov 14;13:RP99809. doi: 10.7554/eLife.99809 (PMC11563578; doi:10.7554/eLife.99809)
Supplement: Source code 1. [file elife-99809-code1.zip]

Archive with 12 entries (9 files):
- /
- readme.txt
- nexus.param
- NexusSearch.exe
- ReportNexus.exe
- Spectrum display/
- Test-Spectrum-for display/
- Test-Spectrum-for display/test.xlsx
- Spectrum display/Add_Local_Immonium_link.pl
- Spectrum display/Protein_BS3_crosslinking_results.pl
- Spectrum display/display spectrum using Excel file.txt
- Test-Spectrum-for display/JL120518_120518_rTFIID_50B.mzXML
