# Supplementary material for: Isobaric crosslinking mass spectrometry technology for studying conformational and structural changes in proteins and complexes
Source: eLife. 2024 Nov 14;13:RP99809. doi: 10.7554/eLife.99809 (PMC11563578; doi:10.7554/eLife.99809)
Supplement: Source code 1. [file elife-99809-code1.zip › nexus.param]

######this is the parameter file for NexusSearch V1. 
######this only work for BS3 crosslinking.

database = dbase.HuBAF.txt             # only the name of database in fasta format in the same directory
ProteinAnnotation = HuBAF.txt             #this is a tab delimited text file with the first common for the proteins in the database file and the second column the common names for the protein.
linked_peptide_only = 1                         # only compute the linked peptides, recommended for whole proteome search
reverse = Y                                     # Y|y for yes. N\n for No for reverse database.


max_processor = 8                                   # number of nodes to be specified for


Crosslinker = BS3                         ##   BS3 or 2XL1 
CrossLinkingSite = {K, {K                 ## BS3 and 2XL1 {:protein N-terminal
CrossLinked_Pair =   0                    ## Whether there are crosslinked Pair files, 0: No. 1. yes. 
CrossLinkPairFile =   TargetList.xls           ## File name of the crosslinked pairs generated from Pair2Search.pl 
#
# search enzyme
#
search_enzyme_number = 1               # choose from list at end of this params file
num_enzyme_termini = 2                 # valid values are 1 (semi-digested), 2 (fully digested, default), 8 N-term, 9 C-term
allowed_missed_cleavage = 3            # maximum value is 5; for enzyme search
minimum_peptide_mass = 400             # minimum peptide mass in Da to be searched.
maximum_peptide_mass = 7000             # maximum peptide mass in Da to be searched.
Mass_Bin_Size = 1000                   # Size of bin per Da to store the masses. The higher number, the more accurate and the slower.
MS1_PPM   = 20                         #MS1 precursor mass tolerance in ppm

#
# Up to 9 variable modifications are supported
# format:  <mass> <residues> <0=variable/1=binary> <max_mods_per_peptide> <term_distance> <n/c-term>
#     e.g. 79.966331 STY 0 3 -1 0
# # -1=all peptides, 0=protein terminus, 1-N = maximum offset from C-terminus [:peptide Nterminal; ]:peptide Cterminal

variable_mod01 = 15.9949 M 0 3 -1 0
variable_mod02 = 156.0786 K 0 3 -1 0
variable_mod03 = -18.01056 [E 0 3 -1 0
variable_mod04 = -17.02654 [Q 0 0 -1 0
variable_mod05 = 0.0 X 0 3 -1 0
variable_mod06 = 0.0 X 0 3 -1 0
variable_mod07 = 0.0 X 0 3 -1 0
variable_mod08 = 0.0 X 0 3 -1 0
variable_mod09 = 0.0 X 0 3 -1 0
max_mods_variable_in_peptide = 9


#
# additional modifications
#

add_Cterm_peptide = 0.0
add_Nterm_peptide = 0.0
add_Cterm_protein = 0.0
add_Nterm_protein = 0.0

add_G_glycine = 0.0000                 # added to G - avg.  57.0513, mono.  57.02146
add_A_alanine = 0.0000                 # added to A - avg.  71.0779, mono.  71.03711
add_S_serine = 0.0000                  # added to S - avg.  87.0773, mono.  87.03203
add_P_proline = 0.0000                 # added to P - avg.  97.1152, mono.  97.05276
add_V_valine = 0.0000                  # added to V - avg.  99.1311, mono.  99.06841
add_T_threonine = 0.0000               # added to T - avg. 101.1038, mono. 101.04768
add_C_cysteine = 57.02146              # added to C - avg. 103.1429, mono. 103.00918
add_L_leucine = 0.0000                 # added to L - avg. 113.1576, mono. 113.08406
add_I_isoleucine = 0.0000              # added to I - avg. 113.1576, mono. 113.08406
add_N_asparagine = 0.0000              # added to N - avg. 114.1026, mono. 114.04293
add_D_aspartic_acid = 0.0000           # added to D - avg. 115.0874, mono. 115.02694
add_Q_glutamine = 0.0000               # added to Q - avg. 128.1292, mono. 128.05858
add_K_lysine = 0.0000                  # added to K - avg. 128.1723, mono. 128.09496
add_E_glutamic_acid = 0.0000           # added to E - avg. 129.1140, mono. 129.04259
add_M_methionine = 0.0000              # added to M - avg. 131.1961, mono. 131.04048
add_O_ornithine = 0.0000               # added to O - avg. 132.1610, mono  132.08988
add_H_histidine = 0.0000               # added to H - avg. 137.1393, mono. 137.05891
add_F_phenylalanine = 0.0000           # added to F - avg. 147.1739, mono. 147.06841
add_R_arginine = 0.0000                # added to R - avg. 156.1857, mono. 156.10111
add_Y_tyrosine = 0.0000                # added to Y - avg. 163.0633, mono. 163.06333
add_W_tryptophan = 0.0000              # added to W - avg. 186.0793, mono. 186.07931
add_B_BPA = 0.0000                     # added to B - avg.   0.0000, mono. 251.09462
add_J_user_amino_acid = 0.0000         # added to J - avg.   0.0000, mono.   0.00000
add_U_user_amino_acid = 0.0000         # added to U - avg.   0.0000, mono.   0.00000
add_X_user_amino_acid = 0.0000         # added to X - avg.   0.0000, mono.   0.00000
add_Z_user_amino_acid = 0.0000         # added to Z - avg.   0.0000, mono.   0.00000

#
# COMET_ENZYME_INFO _must_ be at the end of this parameters file
#
[COMET_ENZYME_INFO]
0.  No_enzyme              0      -           -
1.  Trypsin                1      KR          P
2.  Trypsin/P              1      KR          -
3.  Lys_C                  1      K           P
4.  Lys_N                  0      K           -
5.  Arg_C                  1      R           P
6.  Asp_N                  0      D           -
7.  CNBr                   1      M           -
8.  Glu_C                  1      DE          P
9.  PepsinA                1      FL          P
10. Chymotrypsin           1      FWYL        P
