# Supplementary material for: Isobaric crosslinking mass spectrometry technology for studying conformational and structural changes in proteins and complexes
Source: eLife. 2024 Nov 14;13:RP99809. doi: 10.7554/eLife.99809 (PMC11563578; doi:10.7554/eLife.99809)
Supplement: Source code 1. [file elife-99809-code1.zip › Spectrum display/display spectrum using Excel file.txt]

This is the intruction to display spectrum:


On PC, first downloaded TPP (http://tools.proteomecenter.org/wiki/index.php?title=Software:TPP)
 and then see what is the path for the TPP to display the spectrum. 
Then copy that path and make it into an excel macro program so that on Excel, using develop/macro to run the
macro and it makes the links to display the spectrum.


The two attached perl script is used for make the Excel file.

The first Protein_BS3_crosslinking_results.pl is to summarize the output search into a protein linkage group. 
If it wasn�t already been done before. Just use: perl Protein_BS3_crosslinking_results.pl [search results].

The second file, Add_local_Immonium_link.pl use the summarized outputs (intra and inter). 
The output a bas file for the linkage.  You need first to change $dir the directory for your mzXML files first, and save it before running the program.
You can also make a new perl file to include the directory in the input command line. 
But I feel it is simpler to change the dir in the text since sometime the path is pretty long to type in.

After you run these two perls, open the first output intra or inter linked file in the Excel sheet, then go to development -? Visual Basic -? import the corresponding Macro bas file --? Run or F5 --? Add_ion_hyperlink.  Then in the excel sheet, you can click the link to show the spectrum. You can save the excel sheet to open in the future. 
